# Supplementary material for: Distinct Gut Microbiota and Arachidonic Acid Metabolism in Obesity-Prone and Obesity-Resistant Mice with a High-Fat Diet
Source: Nutrients. 2024 May 23;16(11):1579. doi: 10.3390/nu16111579 (PMC11174461; doi:10.3390/nu16111579)
Supplement: Supplementary file 1 [file nutrients-16-01579-s001.zip]

Archive with 1 entries (1 files):
- nutrients-2974239-supplementary.pdf
